# Supplementary material for: The Economic Burden of Severe Acute Malnutrition with Complications: A Cost Analysis for Inpatient Children Aged 6 to 59 Months in Northern Senegal
Source: Nutrients. 2024 Jul 10;16(14):2192. doi: 10.3390/nu16142192 (PMC11279731; doi:10.3390/nu16142192)
Supplement: Supplementary file 1 [file nutrients-16-02192-s001.zip]

Archive with 1 entries (1 files):
- nutrients-3062753-supplementary.pdf
